# Supplementary material for: Inferring the risk factors behind the geographical spread and transmission of Zika in the Americas
Source: PLoS Negl Trop Dis. 2018 Jan 18;12(1):e0006194. doi: 10.1371/journal.pntd.0006194 (PMC5790294; doi:10.1371/journal.pntd.0006194)
Supplement: S1 Data — The excel file includes the following input data and model results a) Regional population density, GDP and monthly reported case data used as input in the model; b) Monthly Case data for each country; c) The top 100 routes likely to result in local Zika transmission at the destination and their time-dependent relative risk estimates; d) The complete set of regions included in the model and their time-dependent relative importation risk; e) The complete set of regions included in the model and their time-dependent relative exportation risk. (XLSX) [file pntd.0006194.s001.xlsx]

## Sheet: Sociodemographics
Country/State	Physicians/10,000 people	Hospital Beds/10,000 people	GDP PPP	Population Density
Haiti	2.5	13	1762	388.645
Honduras	3.7	7	5084	72.1696
Nicaragua	9	9	5189	50.5404
Bolivia	4.7	11	6880	9.90003
Guyana	2.1	20	7506	3.8968
Guatemala	9.3	6	7706	152.509
Belize	8.3	11	8526	15.7513
ElSalvador	16	11	8602	295.685
Jamaica	4.1	19	9062	257.926
Paraguay	12.3	13	9184	16.7106
SaintLucia	1.1	16	10990	303.277
SaintVincentandtheGrenadines	5.3	52	11028	280.67
Dominica	15.9	38	11277	96.9067
Ecuador	17.2	16	11388	65.0039
Montserrat	15	40	12384	51.5
Peru	11.3	15	12402	24.513
Grenada	6.6	35	12966	314.191
Colombia	14.7	15	13800	43.4689
DominicanRepublic	14.9	17	14211	217.934
Brazil	18.9	23	15359	24.8676
CostaRica	11.1	12	15377	94.1608
Barbados	18.1	62	16390	660.965
Suriname	9.1	31	16969	3.48061
Mexico	21	15	17276	65.3398
Venezuela	19.4	9	17664	35.26
FrenchGuiana	24	21	17812	3.4
SaintMartin	11.4	21	19300	583.71
Argentina	38.6	47	20364	15.8647
Cuba	67.2	53	20645	109.494
BonaireSt.EustatiusandSaba	9.93	32	21000	55.9
Uruguay	37.4	25	21200	19.6066
Anguilla	12	21	21493	164
Panama	16.5	22	22192	52.8537
Chile	10.2	21	22316	24.139
TurksandCaicosIslands	11	14	22412	36.1463
Curacao	14.2	39	22619	355.809
AntiguaandBarbuda	1.7	21	22967	208.677
Guadeloupe	58.2	35	23072	248
Bahamas	28.2	29	23795	38.76
Martinique	53.7	31	24329	354
SaintKittsandNevis	11.7	23	24369	213.73
SaintBarthelemy	10	21	27727	361
USMississippi	18.7	43	31894	64
TrinidadandTobago	11.8	27	32596	265.124
PuertoRico	17.5	33	33843	391.678
USIdaho	18.6	21	35305	7
Aruba	11.2	27	36015	577.161
USSouthCarolina	23.1	27	36174	62
SintMaarten	11	23	36327	1141.88
USWestVirginia	25.4	38	36486	29
USAlabama	21.2	31	37597	37
USArkansas	20.6	32	37644	22
USMaine	31.7	26	37958	43
USArizona	24	20	38244	23
USFlorida	25.7	27	38950	146
USKentucky	23.6	32	39181	43
USMontana	22.3	37	39792	2
VirginIslands	16.4	30	40124	295.92
USNewMexico	23.6	18	41166	6
BritishVirginIslands	16.04	18	42300	200.78
USMichigan	29.4	25	42401	67
USTennessee	26.3	31	42457	61
USMissouri	26.9	31	42984	88
USGeorgia	22	25	43301	68
USVermont	35.6	19	43553	26
USNevada	19.3	20	43632	26
USOklahoma	21	30	43788	22
USUtah	21.5	18	43798	36
USNorthCarolina	24.9	23	44054	98
Canada	20.7	27	44310	3.94222
USIndiana	22.2	26	45136	71
USKansas	24.1	35	45558	14
USLouisiana	26.3	34	45606	41
USOhio	29.5	29	46867	110
USWisconsin	26.6	22	47414	41
USSouthDakota	23.6	49	47460	4
USRhodeIsland	37.8	21	48329	394
USPennsylvania	32.5	31	48944	110
USNewHampshire	30.4	21	49225	57
USHawaii	29	20	49479	86
USOregon	29	17	49482	16
USIowa	21.6	32	49500	21
CaymanIslands	9.34	26	49902	249.863
USVirginia	26.6	22	51480	66
Bermuda	17.7	63	52463	1304.7
USColorado	27.4	20	52920	20
USNebraska	24.8	36	52996	25
USIllinois	28.5	25	53640	89
USTexas	22.1	23	53707	40
USMaryland	36.5	21	54388	238
USMinnesota	29.5	27	54431	69
FalklandIslands	20.46	98	55400	0.26
USWashington	26.5	17	55403	41
USCalifornia	26.2	18	56365	97
USNewJersey	31.5	24	56721	467
USWyoming	18.9	33	60231	2
USMassachusetts	43	25	62918	336
USDelaware	25.8	22	63463	187
USNewYork	36.8	29	63929	162
USConnecticut	35.8	22	64115	286
USNorthDakota	24.4	40	66507	11
USAlaska	23.7	21	66835	1
USDistrictofColumbia	66.1	56	160563	10588

## Sheet: Monthly Case Data
Orig	July	August	September	October	November	December	January	February	March	April	May	June	July	August	September	October	November	December
Anguilla	0	0	0	0	0	0	3.00001	0	4.00001	1	1	2.00001	4.00001	9.00003	6.00002	5.00002	15	3.00001
AntiguaandBarbuda	0	0	0	0	0	0	0	0	0	0	0	0	0	126	249	90	14	0
Argentina	0	0	0	0	0	0	0	1	1	7.00002	17	0	0	0	0	0	0	0
Aruba	0	0	0	0	0	0	58	117	145	109	61	39	25	44	54	45	52	71
Bahamas	0	0	0	0	0	0	0	0	0	0	0	0	0	3.00001	6.00002	9.00003	1	6.00002
Barbados	0	0	0	0	0	3.00001	181	204	97	31	23	19	8.00003	39	60	60	9.00003	0
Belize	0	0	0	0	0	0	4.00001	4.00001	6.00002	13	36	84	80	197	215	122	46	82
Bermuda	0	0	0	0	0	0	0	0	0	0	0	0	0	0	0	0	0	0
Bolivia	0	0	0	0	0	2.00001	5.00002	5.00002	28	57	32	24	6.00002	17	10	11	81	63
BonaireSt.EustatiusandSaba	0	0	0	0	0	0	1	0	3.00001	5.00002	3.00001	6.00002	2.00001	5.00002	25	10	0	0
Brazil	6687	8806	17743	23813	29932	34025	34037	66087	72464	33292	15983	7868	2319	1228	979	934	1323	720
BritishVirginIslands	0	0	0	0	0	0	0	0	0	0	0	1	0	5.00002	0	37	15	0
Canada	0	0	0	0	0	0	0	0	0	0	0	0	0	0	0	0	0	0
CaymanIslands	0	0	0	0	0	0	7.00002	9.00003	8.00003	5.00002	5.00002	16	17	68	76	18	8.00003	6.00002
Chile	0	0	0	0	0	0	0	0	0	0	0	0	0	0	0	0	0	0
Colombia	0	137	312	936	6207	7778	16619	20660	16606	12451	10072	7756	2908	1319	1134	674	552	304
CostaRica	0	0	0	0	0	0	0	8.00003	0	18	64	116	382	849	2249	1189	1096	509
Cuba	0	0	0	0	0	0	0	0	1	0	0	0	2.00001	0	0	0	0	0
Curacao	0	0	0	0	0	0	47	433	280	199	157	212	126	275	495	608	1038	0
Dominica	0	0	0	0	0	0	0	0	26	191	260	414	235	64	34	0	0	0
DominicanRepublic	0	0	0	0	0	0	170	418	749	1266	966	1405	386	105	10	0	0	0
Ecuador	0	0	0	0	0	0	19	9.00003	4.00001	11	254	635	477	179	117	34	50	24
ElSalvador	0	0	0	0	1292	2432	3912	1762	437	217	204	303	172	125	138	68	57	33
FalklandIslands	0	0	0	0	0	0	0	0	0	0	0	0	0	0	0	0	0	0
FrenchGuiana	0	0	0	0	0	0	408	1050	2162	1720	1835	1578	564	224	241	174	118	60
Grenada	0	0	0	0	0	0	0	0	0	0	4.00001	111	163	107	43	9.00003	3.00001	4.00001
Guadeloupe	0	0	0	0	0	0	1	464	657	1829	4835	12265	6527	2531	1506	227	131	65
Guatemala	0	0	0	0	118	226	335	694	274	200	269	425	233	277	362	216	95	56
Guyana	0	0	0	0	0	1	0	8.00003	10	2.00001	5.00002	5.00002	3.00001	1	0	0	0	0
Haiti	0	0	0	0	0	0	494	1016	534	199	115	406	152	35	0	0	0	0
Honduras	0	0	0	0	0	0	7341	7254	2723	1779	2590	4336	3037	1736	845	213	152	68
Jamaica	0	0	0	0	0	5.00002	122	451	380	348	703	2027	847	470	333	88	0	0
Martinique	0	0	0	0	0	338	3679	5264	7440	6015	5296	4583	1915	1065	868	224	99	54
Mexico	0	0	0	0	5.00002	10	69	113	69	85	169	630	862	1094	2287	1079	713	122
Montserrat	0	0	0	0	0	0	0	0	0	0	1	0	0	0	3.00001	0	4.00001	14
Nicaragua	0	0	0	0	0	0	0	47	45	39	36	40	178	351	925	309	53	28
Panama	0	0	0	0	5.00002	36	92	169	333	238	345	328	120	220	394	388	578	638
Paraguay	0	0	0	6.00002	46	86	117	154	193	31	5.00002	4.00001	5.00002	15	16	5.00002	15	34
Peru	0	0	0	0	0	0	0	1	2.00001	5.00002	43	35	9.00003	3.00001	61	326	971	534
PuertoRico	0	0	0	0	0	0	695	2106	2120	2232	4415	8639	8490	11080	7638	3916	2380	899
SaintBarthelemy	0	0	0	0	0	4.00001	6.00002	2.00001	2.00001	0	30	145	186	222	179	99	83	37
SaintKittsandNevis	0	0	0	0	0	0	0	0	0	0	0	1	2.00001	8.00003	303	228	36	4.00001
SaintLucia	0	0	0	0	0	0	0	0	0	2.00001	0	0	317	409	100	77	44	0
SaintMartin	0	0	0	0	0	0	17	73	65	88	292	724	564	265	409	275	250	139
SaintVincentandtheGrenadines	0	0	0	0	0	0	8.00003	27	15	8.00003	44	68	134	173	84	4.00001	0	0
SintMaarten	0	0	0	0	4.00001	2.00001	4.00001	11	3.00001	6.00002	15	34	29	28	89	86	34	41
Suriname	0	0	5.00002	10	204	288	1275	1046	453	77	27	38	33	18	29	10	4.00001	2.00001
TrinidadandTobago	0	0	0	0	0	0	0	4.00001	12	8.00003	27	79	179	212	115	18	2.00001	0
TurksandCaicosIslands	0	0	0	0	0	0	1	7.00002	7.00002	2.00001	0	8.00003	20	33	36	52	27	4.00001
Uruguay	0	0	0	0	0	0	0	0	0	0	0	0	0	0	0	0	0	0
Venezuela	0	0	0	0	0	5.00002	4692	18267	12669	5398	5065	6976	3407	1674	971	380	218	121
VirginIslands	0	0	0	0	0	0	34	72	83	42	56	115	151	349	402	310	276	112
USAlabama	0	0	0	0	0	0	0	0	0	0	0	0	0	0	0	0	0	0
USAlaska	0	0	0	0	0	0	0	0	0	0	0	0	0	0	0	0	0	0
USArizona	0	0	0	0	0	0	0	0	0	0	0	0	0	0	0	0	0	0
USArkansas	0	0	0	0	0	0	0	0	0	0	0	0	0	0	0	0	0	0
USCalifornia	0	0	0	0	0	0	0	0	0	0	0	0	0	0	0	0	0	0
USColorado	0	0	0	0	0	0	0	0	0	0	0	0	0	0	0	0	0	0
USConnecticut	0	0	0	0	0	0	0	0	0	0	0	0	0	0	0	0	0	0
USDelaware	0	0	0	0	0	0	0	0	0	0	0	0	0	0	0	0	0	0
USDistrictofColumbia	0	0	0	0	0	0	0	0	0	0	0	0	0	0	0	0	0	0
USFlorida	0	0	0	0	0	0	0	0	0	0	0	0	0	6.00002	29	24	81	40
USGeorgia	0	0	0	0	0	0	0	0	0	0	0	0	0	0	0	0	0	0
USHawaii	0	0	0	0	0	0	0	0	0	0	0	0	0	0	0	0	0	0
USIdaho	0	0	0	0	0	0	0	0	0	0	0	0	0	0	0	0	0	0
USIllinois	0	0	0	0	0	0	0	0	0	0	0	0	0	0	0	0	0	0
USIndiana	0	0	0	0	0	0	0	0	0	0	0	0	0	0	0	0	0	0
USIowa	0	0	0	0	0	0	0	0	0	0	0	0	0	0	0	0	0	0
USKansas	0	0	0	0	0	0	0	0	0	0	0	0	0	0	0	0	0	0
USKentucky	0	0	0	0	0	0	0	0	0	0	0	0	0	0	0	0	0	0
USLouisiana	0	0	0	0	0	0	0	0	0	0	0	0	0	0	0	0	0	0
USMaine	0	0	0	0	0	0	0	0	0	0	0	0	0	0	0	0	0	0
USMaryland	0	0	0	0	0	0	0	0	0	0	0	0	0	0	0	0	0	0
USMassachusetts	0	0	0	0	0	0	0	0	0	0	0	0	0	0	0	0	0	0
USMichigan	0	0	0	0	0	0	0	0	0	0	0	0	0	0	0	0	0	0
USMinnesota	0	0	0	0	0	0	0	0	0	0	0	0	0	0	0	0	0	0
USMississippi	0	0	0	0	0	0	0	0	0	0	0	0	0	0	0	0	0	0
USMissouri	0	0	0	0	0	0	0	0	0	0	0	0	0	0	0	0	0	0
USMontana	0	0	0	0	0	0	0	0	0	0	0	0	0	0	0	0	0	0
USNebraska	0	0	0	0	0	0	0	0	0	0	0	0	0	0	0	0	0	0
USNevada	0	0	0	0	0	0	0	0	0	0	0	0	0	0	0	0	0	0
USNewHampshire	0	0	0	0	0	0	0	0	0	0	0	0	0	0	0	0	0	0
USNewJersey	0	0	0	0	0	0	0	0	0	0	0	0	0	0	0	0	0	0
USNewMexico	0	0	0	0	0	0	0	0	0	0	0	0	0	0	0	0	0	0
USNewYork	0	0	0	0	0	0	0	0	0	0	0	0	0	0	0	0	0	0
USNorthCarolina	0	0	0	0	0	0	0	0	0	0	0	0	0	0	0	0	0	0
USNorthDakota	0	0	0	0	0	0	0	0	0	0	0	0	0	0	0	0	0	0
USOhio	0	0	0	0	0	0	0	0	0	0	0	0	0	0	0	0	0	0
USOklahoma	0	0	0	0	0	0	0	0	0	0	0	0	0	0	0	0	0	0
USOregon	0	0	0	0	0	0	0	0	0	0	0	0	0	0	0	0	0	0
USPennsylvania	0	0	0	0	0	0	0	0	0	0	0	0	0	0	0	0	0	0
USRhodeIsland	0	0	0	0	0	0	0	0	0	0	0	0	0	0	0	0	0	0
USSouthCarolina	0	0	0	0	0	0	0	0	0	0	0	0	0	0	0	0	0	0
USSouthDakota	0	0	0	0	0	0	0	0	0	0	0	0	0	0	0	0	0	0
USTennessee	0	0	0	0	0	0	0	0	0	0	0	0	0	0	0	0	0	0
USTexas	0	0	0	0	0	0	0	0	0	0	0	0	0	0	0	0	0	6.00002
USUtah	0	0	0	0	0	0	0	0	0	0	0	0	0	0	0	0	0	0
USVermont	0	0	0	0	0	0	0	0	0	0	0	0	0	0	0	0	0	0
USVirginia	0	0	0	0	0	0	0	0	0	0	0	0	0	0	0	0	0	0
USWashington	0	0	0	0	0	0	0	0	0	0	0	0	0	0	0	0	0	0
USWestVirginia	0	0	0	0	0	0	0	0	0	0	0	0	0	0	0	0	0	0
USWisconsin	0	0	0	0	0	0	0	0	0	0	0	0	0	0	0	0	0	0
USWyoming	0	0	0	0	0	0	0	0	0	0	0	0	0	0	0	0	0	0

## Sheet: Top 100 Routes
Rank	Origin	Destination	2015-07-01	2015-08-01	2015-09-01	2015-10-01	2015-11-01	2015-12-01	2016-01-01	2016-02-01	2016-03-01	2016-04-01	2016-05-01	2016-06-01	2016-07-01	2016-08-01	2016-09-01	2016-10-01	2016-11-01	2016-12-01
1	Martinique	Haiti	0.0609117	0.0637843	0.0650318	0.0659167	0.0597513	0.0542237	0.0744354	0.0847564	0.0997694	0.0972612	0.101362	0.0937774	0.0733954	0.0707269	0.0706902	0.0673769	0.0603967	0.0523723
2	FrenchGuiana	Haiti	0.0608843	0.0637599	0.0650256	0.0658992	0.0597482	0.0519869	0.054256	0.0602531	0.0714829	0.0741284	0.0839919	0.0786181	0.0661595	0.065855	0.0672797	0.0675266	0.0608519	0.0525481
3	PuertoRico	Haiti	0.0608825	0.0637642	0.0650302	0.0659011	0.0597343	0.0519932	0.0509392	0.0519069	0.0527458	0.0596113	0.0699189	0.0699304	0.0668365	0.0715346	0.0703867	0.0686474	0.0614034	0.0526237
4	Suriname	Haiti	0.0608847	0.0637588	0.0650521	0.0659508	0.0606971	0.0533391	0.0564451	0.0553574	0.053393	0.0584022	0.0669425	0.0640377	0.0610401	0.0638435	0.0651651	0.0659508	0.0597549	0.0519919
5	Honduras	Haiti	0.0608897	0.0637736	0.0650333	0.0659029	0.0597372	0.0519919	0.05277	0.0527287	0.0521327	0.0586159	0.0676414	0.0652386	0.061847	0.0643208	0.0652996	0.06597	0.0597852	0.0520134
6	Colombia	Haiti	0.0608828	0.0637674	0.0650548	0.0659598	0.0600668	0.0523999	0.0513316	0.0515347	0.0521446	0.0587097	0.0673601	0.0642778	0.0610372	0.0638301	0.0650984	0.0659461	0.0597666	0.0520033
7	Brazil	Haiti	0.0609932	0.0639035	0.0652833	0.0662209	0.0601324	0.0524486	0.0508922	0.0512655	0.0521786	0.0584692	0.0670437	0.0639933	0.0609395	0.0638102	0.0650767	0.065939	0.0597799	0.0520383
8	Venezuela	Haiti	0.0608776	0.0637601	0.0650318	0.0659107	0.0597328	0.0519846	0.0508248	0.0519308	0.0522993	0.0584862	0.0672364	0.0644354	0.0611567	0.0638972	0.0651113	0.0659419	0.0597507	0.0519941
9	ElSalvador	Haiti	0.060888	0.063767	0.0650332	0.065901	0.0602798	0.0530119	0.0520936	0.0511775	0.0514514	0.0581408	0.066907	0.0639937	0.0609603	0.0638194	0.0650912	0.0659296	0.059761	0.0520042
10	Panama	Haiti	0.0609041	0.0637905	0.0650639	0.0660048	0.0597862	0.0520767	0.0505327	0.050579	0.0515321	0.058219	0.0670746	0.0641062	0.0609818	0.0639328	0.0653187	0.0662557	0.0601569	0.0524662
11	Guatemala	Haiti	0.0608854	0.0637684	0.0650282	0.0659011	0.0597554	0.0520163	0.0505064	0.0505402	0.05131	0.0580708	0.0668584	0.0639297	0.0609216	0.0638112	0.0650842	0.0659347	0.0597518	0.0519899
12	Mexico	Haiti	0.0609242	0.063798	0.0650385	0.0659208	0.0597483	0.0519984	0.0504753	0.0504559	0.0512753	0.0580579	0.0668549	0.0639074	0.0609415	0.0638199	0.0650844	0.0659424	0.0597625	0.0520006
13	Paraguay	Haiti	0.060876	0.0637538	0.065026	0.0659017	0.0597497	0.0520127	0.0504867	0.0504891	0.0513348	0.0580514	0.0668172	0.0638603	0.060878	0.0637596	0.0650322	0.0659013	0.0597378	0.0519927
14	Martinique	Jamaica	0.0362486	0.0377574	0.0404277	0.0426435	0.0379426	0.0354716	0.0546863	0.0641134	0.0793925	0.072657	0.074107	0.0695507	0.0487323	0.0447	0.0460861	0.0441037	0.038588	0.0336202
15	SaintMartin	SaintLucia	0.0371523	0.0355113	0.0358387	0.0371697	0.0378584	0.0352857	0.0311637	0.0352389	0.0335003	0.0400075	0.0568022	0.0941687	0.0830091	0.0570575	0.069093	0.059529	0.058185	0.0465873
16	Martinique	SaintLucia	0.0373368	0.0356891	0.035971	0.0372818	0.0380023	0.0376346	0.05393	0.0637604	0.0768847	0.0722226	0.0677525	0.0653116	0.0498205	0.0426317	0.0416294	0.0387421	0.0386476	0.0357832
17	Martinique	Barbados	0.0330751	0.0362404	0.0380174	0.03791	0.0395584	0.037605	0.0548347	0.057494	0.0713815	0.0626188	0.0646843	0.0622975	0.0455588	0.043183	0.0436758	0.0393702	0.0402038	0.0357537
18	Martinique	SaintVincentandtheGrenadines	0.035904	0.0342827	0.0340725	0.0348962	0.03592	0.0355112	0.0534082	0.0626642	0.0771686	0.069672	0.0671507	0.0639306	0.0483876	0.0412253	0.0397309	0.0363565	0.0365654	0.0336598
19	Martinique	Guyana	0.038506	0.0351187	0.0296497	0.0279856	0.0292924	0.0342222	0.056805	0.0651462	0.0803429	0.074266	0.0751942	0.0718264	0.0509897	0.0420613	0.0353081	0.0294458	0.0299378	0.0323708
20	SaintBarthelemy	Grenada	0.0323636	0.0309481	0.0301085	0.0298395	0.0327293	0.031766	0.0299482	0.030887	0.0244466	0.0251933	0.034947	0.0727459	0.0857142	0.0946246	0.0814512	0.0582358	0.0565363	0.0412314
21	Guadeloupe	SaintLucia	0.0371745	0.0355341	0.0358644	0.0372015	0.0378734	0.0353064	0.0298014	0.0318656	0.0318349	0.0428937	0.0595731	0.102536	0.072948	0.0494062	0.0441186	0.0384457	0.0385914	0.0356627
22	Martinique	Grenada	0.0323661	0.0309503	0.0301116	0.0298406	0.0327321	0.0328257	0.0522189	0.0646337	0.0723784	0.0644055	0.0608667	0.0610319	0.0448497	0.037893	0.03577	0.0313008	0.0333775	0.0309744
23	Guadeloupe	SaintVincentandtheGrenadines	0.0359028	0.034282	0.0340722	0.0348953	0.0359156	0.0333045	0.0294285	0.0308902	0.0322617	0.0404863	0.0591258	0.101276	0.0716763	0.048154	0.0423264	0.0361395	0.0366336	0.0336608
24	Suriname	Honduras	0.0449052	0.0439024	0.0458916	0.0439515	0.0404626	0.0379623	0.0407788	0.0388548	0.0352141	0.034223	0.044231	0.0482727	0.0450606	0.0439871	0.0460046	0.0439515	0.0395204	0.036615
25	Guatemala	Honduras	0.045672	0.0445457	0.0464776	0.0445059	0.0401659	0.0372514	0.0354141	0.0346371	0.0337822	0.0345217	0.0447975	0.0488141	0.0457082	0.0445885	0.0465336	0.0445395	0.0401624	0.037225
26	ElSalvador	Honduras	0.0452675	0.0442069	0.0461786	0.0441907	0.0403555	0.0379078	0.0367284	0.0349174	0.0335999	0.034245	0.0444769	0.048489	0.0453398	0.0442593	0.0462367	0.0442193	0.0398368	0.0369001
27	Colombia	Honduras	0.0450527	0.0440948	0.0460446	0.0440908	0.0400015	0.037134	0.0357745	0.035143	0.0341216	0.0346557	0.0447868	0.0486594	0.0452071	0.0441575	0.0460882	0.0440771	0.0397013	0.0367375
28	Mexico	Honduras	0.0452062	0.0441701	0.0461337	0.0441597	0.0397964	0.0369196	0.0350325	0.0341929	0.0333898	0.0341524	0.0444037	0.0484091	0.0452235	0.0441921	0.0461796	0.0441814	0.0398106	0.0369218
29	Venezuela	Honduras	0.0449122	0.0439057	0.0458738	0.0439099	0.039506	0.0366064	0.03516	0.0354273	0.0341207	0.0343093	0.044524	0.0486685	0.0451912	0.0440428	0.0459533	0.0439411	0.0395238	0.0366159
30	Brazil	Honduras	0.0450233	0.044041	0.0461116	0.044226	0.039902	0.037056	0.0352194	0.0347793	0.03401	0.0342919	0.0443327	0.0482267	0.0449697	0.0439477	0.045905	0.0439442	0.0395496	0.0366457
31	Paraguay	Honduras	0.044906	0.0439059	0.0458729	0.0439131	0.039524	0.0366457	0.0348182	0.0339878	0.0331562	0.0338763	0.0441063	0.0480976	0.0449079	0.0439117	0.045879	0.0439127	0.0395121	0.0366258
32	SaintMartin	Dominica	0.0280837	0.028291	0.0281368	0.0285377	0.0275507	0.0240298	0.0232966	0.0262186	0.0262154	0.0285752	0.0469887	0.0859398	0.0739406	0.0498373	0.0613911	0.050897	0.0478774	0.0353314
33	FrenchGuiana	SaintLucia	0.0371504	0.0355094	0.0358376	0.0371687	0.0378563	0.0352846	0.0335968	0.0391234	0.0484353	0.0489385	0.0502219	0.0500604	0.0424256	0.0376045	0.0380918	0.0387961	0.03896	0.0358458
34	Guadeloupe	Grenada	0.0323636	0.0309481	0.0301106	0.0298441	0.0327323	0.0306234	0.0282331	0.032857	0.0274745	0.0352177	0.0528423	0.0983781	0.0681371	0.0448201	0.0383648	0.0310882	0.0334503	0.0309796
35	PuertoRico	Nicaragua	0.0398223	0.0393453	0.0406504	0.0407674	0.0360255	0.0337059	0.0334583	0.0331476	0.0328021	0.0330783	0.040455	0.046954	0.0457763	0.0471157	0.0460069	0.0435137	0.0376945	0.0343364
36	Martinique	Dominica	0.028084	0.0282908	0.0281371	0.0285377	0.0275507	0.0262377	0.0458979	0.0545984	0.0694307	0.0606311	0.0577714	0.0569499	0.0405676	0.0352334	0.0337955	0.029998	0.0281961	0.0243864
37	PuertoRico	Jamaica	0.0362747	0.0377856	0.0404418	0.042658	0.0380011	0.0333117	0.0312362	0.0312889	0.0323933	0.0350401	0.042723	0.0458126	0.0422288	0.045556	0.0457983	0.0454042	0.0396702	0.0339422
38	FrenchGuiana	Barbados	0.0330558	0.0362199	0.0380055	0.0378966	0.0395484	0.0353891	0.0346517	0.0329889	0.0430872	0.0394848	0.0473108	0.0471681	0.038331	0.038315	0.0402596	0.0395241	0.040652	0.0359503
39	FrenchGuiana	Guyana	0.0385122	0.0351188	0.0296488	0.0279951	0.0293019	0.0320343	0.0366421	0.0406611	0.0520648	0.0511422	0.0578334	0.0567093	0.0437874	0.037214	0.031903	0.0296226	0.0304056	0.0325955
40	Curacao	SaintLucia	0.0371499	0.0355091	0.035838	0.0371689	0.0378569	0.0352853	0.030595	0.0368043	0.0330644	0.0362985	0.0357786	0.0389738	0.0393329	0.0402735	0.044414	0.0477027	0.0558406	0.0352853
41	Suriname	Nicaragua	0.0397796	0.0393111	0.0406502	0.0407932	0.0369511	0.0350172	0.0389608	0.0365859	0.0334121	0.03185	0.0374521	0.0410309	0.039935	0.0393957	0.0407632	0.0407932	0.0360089	0.0336699
42	Martinique	SaintMartin	0.026413	0.0258085	0.0257594	0.0242103	0.0253452	0.0279521	0.0464537	0.0543365	0.0684249	0.0640865	0.0606369	0.0500343	0.0388967	0.0327511	0.0314178	0.0256705	0.0259906	0.0261007
43	Honduras	Nicaragua	0.0398983	0.0394825	0.0407456	0.0408629	0.0361267	0.0337769	0.0353646	0.0340616	0.0322658	0.0321941	0.0382779	0.0423451	0.0408555	0.0400297	0.0410119	0.04093	0.0361747	0.0337983
44	ElSalvador	Nicaragua	0.0402116	0.0396396	0.040982	0.0411579	0.036982	0.0350602	0.034979	0.0327436	0.0319065	0.0319664	0.0378575	0.04139	0.0402839	0.039692	0.0410401	0.0411865	0.0364632	0.0340525
45	Suriname	Jamaica	0.0362633	0.0377679	0.0404546	0.0426981	0.0389111	0.0346363	0.0367186	0.0347294	0.0330356	0.0338128	0.0397306	0.0398632	0.0364187	0.0378526	0.0405676	0.0426981	0.0379689	0.033289
46	Panama	Nicaragua	0.0402719	0.0396923	0.0410319	0.0410801	0.0363384	0.034114	0.033363	0.0321052	0.0318476	0.0320393	0.038032	0.0415016	0.0403496	0.0398345	0.0412867	0.041331	0.0367091	0.0345035
47	VirginIslands	SaintLucia	0.0371501	0.0355119	0.0358396	0.037171	0.0378615	0.0352904	0.0306099	0.0310559	0.0302315	0.0338747	0.0344195	0.0380931	0.0408135	0.0439789	0.0455924	0.0446919	0.0445575	0.0380076
48	Colombia	ElSalvador	0.0425511	0.0428923	0.0444379	0.0406721	0.0309845	0.0304071	0.0307216	0.0309294	0.0307866	0.03207	0.0409417	0.0447687	0.0427055	0.0429549	0.0444815	0.0406584	0.0306843	0.0300105
49	Colombia	Nicaragua	0.0398758	0.039408	0.0407328	0.0408788	0.0364062	0.0341657	0.0339101	0.0328341	0.0322646	0.0322306	0.0379566	0.0413566	0.0400302	0.0394707	0.0407764	0.0408651	0.036106	0.0337692
50	Guatemala	Nicaragua	0.0403557	0.0396863	0.0409974	0.0411161	0.0363514	0.0340029	0.0332627	0.0320724	0.0315692	0.0318834	0.0377844	0.0412625	0.0403919	0.0397291	0.0410534	0.0411497	0.0363478	0.0339764
51	Venezuela	Nicaragua	0.0398252	0.0393578	0.0406417	0.0407973	0.0360408	0.0337042	0.0333677	0.0331915	0.0323491	0.0319618	0.0377822	0.0414625	0.0401042	0.0394949	0.0407212	0.0408286	0.0360587	0.0337137
52	Mexico	Nicaragua	0.0400771	0.0395915	0.0409029	0.0409999	0.0362726	0.0339505	0.0332063	0.0319097	0.0315602	0.0317535	0.0376328	0.0411667	0.0400944	0.0396135	0.0409489	0.0410215	0.0362868	0.0339528
53	Brazil	Nicaragua	0.0399071	0.0394803	0.0409025	0.0410682	0.0363916	0.0341125	0.0333993	0.0324981	0.0321985	0.0319411	0.0375819	0.0409886	0.0398534	0.039387	0.0406959	0.0407864	0.0360391	0.0337023
54	Honduras	Jamaica	0.0362485	0.0377587	0.0404284	0.0426435	0.0379444	0.0332725	0.0330175	0.0320914	0.0317775	0.0340086	0.0403993	0.0410437	0.0372058	0.0383059	0.0406948	0.0427106	0.0379925	0.0332939
55	Brazil	ElSalvador	0.0424664	0.042826	0.0445161	0.0407622	0.0308031	0.0302124	0.0301137	0.0304755	0.0306301	0.0316679	0.0404989	0.044325	0.0424127	0.0427327	0.0443095	0.0404804	0.0304506	0.0298021
56	Dominica	SaintLucia	0.0371611	0.0355178	0.0358419	0.0371749	0.0378593	0.0352865	0.0297907	0.029314	0.0291334	0.0395192	0.0421346	0.0497517	0.045359	0.0377504	0.037028	0.0371749	0.0378593	0.0352865
57	Curacao	SaintVincentandtheGrenadines	0.0359032	0.0342822	0.0340717	0.0348946	0.035916	0.0333034	0.0302354	0.0358478	0.0335099	0.0339084	0.0353456	0.0377274	0.0380862	0.0390467	0.0426477	0.0454285	0.0538997	0.0333034
58	Colombia	Jamaica	0.0362711	0.0377838	0.0404735	0.0427352	0.0382897	0.033707	0.0316215	0.0309125	0.0318107	0.0341237	0.0401453	0.0401205	0.0364255	0.0378464	0.0405171	0.0427215	0.0379895	0.0333104
59	Paraguay	Nicaragua	0.0397822	0.0393148	0.0406278	0.0407548	0.036014	0.0336942	0.0330014	0.0317193	0.0313548	0.0315038	0.0373294	0.0408579	0.0397841	0.0393206	0.0406339	0.0407544	0.0360021	0.0336743
60	Brazil	Jamaica	0.036354	0.0378974	0.040674	0.0429836	0.0384062	0.0337222	0.0311596	0.0306499	0.0318301	0.033882	0.0398207	0.0397986	0.0363003	0.0378041	0.0404674	0.0427018	0.0380538	0.033312
61	Venezuela	Jamaica	0.0362471	0.0377587	0.040434	0.0426487	0.0379448	0.0332752	0.0310914	0.0312958	0.0319318	0.0338932	0.0400023	0.0402499	0.0365261	0.0378958	0.0405135	0.0426799	0.0379626	0.0332847
62	ElSalvador	Jamaica	0.0362629	0.037774	0.0404329	0.0426459	0.0384944	0.0342966	0.0323618	0.0305487	0.0310861	0.0335626	0.0396768	0.0398131	0.0363352	0.0378264	0.0404909	0.0426745	0.0379757	0.033289
63	Panama	Jamaica	0.0363381	0.0378285	0.0405141	0.0427557	0.0380484	0.0334741	0.0308725	0.0300003	0.0312259	0.0336785	0.0399114	0.0399687	0.0364158	0.0379708	0.0407689	0.0430066	0.0384191	0.0338636
64	PuertoRico	SaintLucia	0.0371525	0.0355107	0.0358376	0.0371833	0.0378823	0.0353	0.0302791	0.0307906	0.0297113	0.0344181	0.0361588	0.0413711	0.0431065	0.0432811	0.0411942	0.0399296	0.0395514	0.0359304
65	Mexico	Jamaica	0.0363539	0.0378741	0.0405119	0.0427515	0.0380734	0.0333555	0.0308035	0.0298963	0.0309825	0.0335644	0.0396765	0.0398305	0.0363712	0.037896	0.0405579	0.0427731	0.0380876	0.0333577
66	Guatemala	Jamaica	0.0362583	0.0377644	0.0404338	0.0426578	0.0379689	0.0333122	0.0307628	0.0299139	0.0309433	0.0334883	0.0396303	0.0397481	0.0362944	0.0378072	0.0404898	0.0426914	0.0379654	0.0332858
67	Paraguay	Jamaica	0.0362474	0.0377574	0.0404277	0.0426475	0.0379613	0.0333041	0.0307482	0.0298576	0.0309665	0.0334598	0.0395849	0.0396761	0.0362493	0.0377631	0.0404338	0.0426471	0.0379494	0.0332841
68	SintMaarten	SaintLucia	0.0371554	0.0355153	0.0358488	0.0371847	0.038155	0.0354338	0.0300636	0.0300664	0.0284252	0.0332679	0.0340993	0.0376515	0.0391571	0.0374479	0.0419919	0.0431207	0.0402257	0.0381256
69	Martinique	DominicanRepublic	0.022446	0.0249365	0.0258503	0.0266571	0.0234732	0.0223315	0.0404059	0.0508643	0.0656527	0.0613343	0.0621737	0.0550988	0.0349297	0.0318791	0.0315087	0.0281174	0.0241186	0.0204801
70	VirginIslands	SaintVincentandtheGrenadines	0.0359027	0.034282	0.0340719	0.034895	0.0359156	0.0333034	0.0302466	0.0300927	0.0306724	0.0314805	0.0339845	0.0368439	0.0395661	0.042749	0.0438248	0.0424159	0.0426116	0.0360206
71	Aruba	SaintLucia	0.0371499	0.0355091	0.0358376	0.0371695	0.037856	0.0352844	0.0310939	0.0319517	0.0314967	0.035319	0.0344399	0.036184	0.037716	0.0365054	0.0370605	0.0381885	0.0390335	0.0368922
72	Suriname	SaintLucia	0.0371522	0.0355132	0.035864	0.0372186	0.0388187	0.0366449	0.0357884	0.0342306	0.0303482	0.033215	0.0331874	0.0354826	0.0373076	0.0355979	0.035977	0.0372186	0.0378765	0.0352976
73	PuertoRico	Barbados	0.0330645	0.0362413	0.0380215	0.0379102	0.0395576	0.035398	0.0313519	0.0246623	0.0243754	0.0249721	0.0332564	0.0384828	0.0390185	0.0440117	0.043378	0.0406565	0.0412267	0.0360285
74	SaintVincentandtheGrenadines	SaintLucia	0.0372057	0.0355696	0.0358597	0.0372241	0.0379054	0.0353528	0.030102	0.0300839	0.0287237	0.0331196	0.034221	0.037086	0.0405971	0.039948	0.0379856	0.0373253	0.0379054	0.0353528
75	Colombia	Guatemala	0.0386097	0.0380155	0.0403634	0.0388889	0.0336847	0.0315946	0.0303799	0.0298743	0.0298175	0.030247	0.0363853	0.0403834	0.0387641	0.0380782	0.040407	0.0388752	0.0333845	0.0311981
76	PuertoRico	SaintVincentandtheGrenadines	0.035903	0.0342832	0.0340728	0.0348953	0.0359171	0.0333053	0.029913	0.0298254	0.030153	0.0320281	0.0357242	0.0401126	0.041857	0.0420536	0.0394293	0.0376416	0.0375862	0.0339358
77	PuertoRico	Guyana	0.0385062	0.035119	0.0296502	0.0279855	0.0292966	0.0320188	0.0333094	0.0323072	0.0333298	0.0366219	0.0437652	0.0480085	0.0444602	0.0428893	0.0350067	0.0307318	0.0309657	0.0326493
78	Guadeloupe	Dominica	0.0282011	0.0284131	0.0281852	0.0285986	0.0276154	0.0241061	0.0220691	0.0229567	0.0246774	0.0315544	0.0498588	0.0943903	0.0639746	0.0422852	0.0364394	0.0298428	0.0283333	0.0244623
79	Barbados	SaintLucia	0.0372783	0.0356347	0.0359464	0.0372803	0.0379683	0.0354293	0.031586	0.0312832	0.0292498	0.0332436	0.0333974	0.0355905	0.0373493	0.0359806	0.0364787	0.0378125	0.038048	0.0354028
80	BonaireSt.EustatiusandSaba	SaintLucia	0.0371499	0.0355091	0.0358376	0.0371691	0.037856	0.0352844	0.029924	0.0293023	0.0286435	0.0335678	0.0334888	0.0361614	0.0374367	0.0362261	0.039423	0.0386033	0.037856	0.0352844
81	Brazil	Guatemala	0.0385157	0.0378136	0.0402506	0.0388001	0.0333981	0.0312855	0.0296942	0.0293544	0.0295785	0.0297556	0.035813	0.0397494	0.038462	0.0377203	0.040044	0.0385183	0.0330457	0.0308752
82	Colombia	SaintLucia	0.0371499	0.0355163	0.0358556	0.0372182	0.0381853	0.0356985	0.0306625	0.0303984	0.0290943	0.0335113	0.0335929	0.0357144	0.0373043	0.035579	0.0358992	0.0372045	0.0378852	0.035302
83	Jamaica	SaintLucia	0.0371504	0.0355103	0.0358383	0.0371687	0.037856	0.0352897	0.0299021	0.0297249	0.0285646	0.0331728	0.0337076	0.037168	0.0379304	0.0359432	0.036145	0.0372497	0.037856	0.0352851
84	TrinidadandTobago	SaintLucia	0.0374139	0.035869	0.0360178	0.0373954	0.0380375	0.0355189	0.0299235	0.0294804	0.0283927	0.0330885	0.0333359	0.0356699	0.0377524	0.03627	0.0362352	0.0374294	0.0380413	0.0355189
85	Venezuela	SaintLucia	0.0371514	0.0355146	0.0358395	0.0371748	0.0378581	0.0352876	0.030168	0.0308002	0.0292538	0.0332971	0.0334761	0.0358739	0.0374304	0.0356517	0.035919	0.037206	0.037876	0.0352971
86	Brazil	SaintLucia	0.0372323	0.0356185	0.0360563	0.0374628	0.0382254	0.0357051	0.0301998	0.030117	0.0291072	0.0332619	0.0332555	0.0353979	0.0371786	0.0355252	0.0358497	0.037181	0.037873	0.0352949
87	CostaRica	SaintLucia	0.0371499	0.0355093	0.0358376	0.0371687	0.037856	0.0352844	0.0297805	0.0293065	0.0282133	0.0328605	0.0330926	0.0353628	0.0373528	0.0359605	0.037033	0.0378006	0.0384385	0.0355549
88	Panama	SaintLucia	0.0371499	0.0355091	0.0358376	0.0371708	0.0378592	0.0353082	0.0298401	0.0294117	0.0284288	0.0330046	0.0332818	0.0355131	0.0372276	0.0356513	0.0360924	0.0374217	0.0382299	0.0356977
89	DominicanRepublic	SaintLucia	0.0371584	0.035511	0.0358383	0.0371741	0.0378585	0.0352864	0.0298234	0.0294094	0.0283953	0.033167	0.0332933	0.0356434	0.0372518	0.0355364	0.0358407	0.0371741	0.0378585	0.0352864
90	Nicaragua	SaintLucia	0.0371504	0.0355091	0.0358376	0.0371687	0.037856	0.0352844	0.0297815	0.029322	0.0282322	0.0328671	0.0330737	0.0353179	0.037225	0.0356565	0.0362259	0.0372983	0.0378782	0.0352961
91	Haiti	SaintLucia	0.0371507	0.0355098	0.0358382	0.0371687	0.037856	0.0352844	0.0298981	0.0295443	0.0283411	0.0328987	0.0330859	0.0353974	0.0371868	0.0355182	0.0358382	0.0371687	0.037856	0.0352844
92	Guatemala	SaintLucia	0.0371499	0.0355091	0.0358376	0.0371687	0.0378746	0.0353195	0.0298324	0.0294097	0.0282556	0.0328817	0.0331001	0.0353667	0.0371861	0.0355519	0.0358937	0.0372022	0.037871	0.0352931
93	Guyana	SaintLucia	0.0371658	0.0355386	0.0358524	0.0371902	0.0378754	0.0353139	0.0298228	0.0293451	0.0282745	0.0328803	0.0330887	0.0353331	0.0371759	0.035542	0.0358524	0.0371902	0.0378754	0.0353106
94	Ecuador	SaintLucia	0.0371509	0.0355091	0.0358376	0.0371691	0.0378569	0.0352847	0.0297835	0.0293037	0.0282145	0.0328524	0.0330986	0.035401	0.0372263	0.0355372	0.0358561	0.0371745	0.0378648	0.0352885
95	Mexico	SaintLucia	0.0371506	0.03551	0.0358376	0.0371693	0.0378595	0.0352866	0.0297819	0.0293053	0.0282167	0.0328564	0.0330633	0.0353161	0.0371679	0.0355319	0.0358836	0.037191	0.0378737	0.0352889
96	Cuba	SaintLucia	0.0371501	0.0355091	0.0358376	0.0371687	0.0378561	0.0352844	0.0297806	0.0293024	0.0282136	0.0328508	0.0330587	0.0353015	0.0371506	0.0355091	0.0358376	0.0371687	0.0378561	0.0352844
97	Suriname	Barbados	0.0330687	0.0362317	0.0380381	0.0379524	0.0405176	0.0367502	0.0368518	0.0281004	0.0250086	0.023771	0.0302917	0.0325987	0.0332241	0.0363163	0.0381511	0.0379524	0.0395755	0.0354029
98	Curacao	Belize	0.0347536	0.0329312	0.0351199	0.0346592	0.0317867	0.0268076	0.0272448	0.0306479	0.0279974	0.0265128	0.0317977	0.0383954	0.0369366	0.0376957	0.0436959	0.045193	0.0497704	0.0268076
99	Suriname	SaintVincentandtheGrenadines	0.0359031	0.0342832	0.0340952	0.0349416	0.0368775	0.0346614	0.0354282	0.0332738	0.0307936	0.0308238	0.0327528	0.0342327	0.0360585	0.0343679	0.0342082	0.0349416	0.0359354	0.0333142
100	Suriname	Guyana	0.0385459	0.0351252	0.0296771	0.0280643	0.0302661	0.0334023	0.0388515	0.0357854	0.033991	0.0354199	0.040814	0.0421433	0.0387013	0.0352098	0.0297901	0.0280643	0.0293239	0.032055

## Sheet: Importation Risk
Country/State	2015-07-01	2015-08-01	2015-09-01	2015-10-01	2015-11-01	2015-12-01	2016-01-01	2016-02-01	2016-03-01	2016-04-01	2016-05-01	2016-06-01	2016-07-01	2016-08-01	2016-09-01	2016-10-01	2016-11-01	2016-12-01
SaintLucia	1.07814	1.0307	1.04006	1.0789	1.10038	1.02854	0.907305	0.929052	0.916881	1.04536	1.08428	1.2322	1.20613	1.10865	1.13048	1.13634	1.15227	1.04503
Grenada	1.00418	0.960356	0.934241	0.925958	1.01766	0.956575	0.91927	1.00698	0.814596	0.850399	0.910346	1.14295	1.14011	1.08467	1.03881	0.987706	1.07223	0.969723
Haiti	0.791684	0.829149	0.845733	0.857291	0.778919	0.681484	0.695989	0.712975	0.74305	0.814224	0.926009	0.884106	0.817095	0.846961	0.859718	0.863262	0.780659	0.678039
Belize	0.834486	0.790761	0.843335	0.832421	0.764456	0.645566	0.644457	0.575651	0.570298	0.563952	0.709318	0.852636	0.849764	0.815239	0.873877	0.856236	0.790864	0.647785
Dominica	0.730743	0.736249	0.732093	0.742636	0.7185	0.629657	0.613202	0.606293	0.641711	0.642681	0.720676	0.897585	0.850417	0.811787	0.820881	0.799915	0.770393	0.646174
SaintVincentandtheGrenadines	0.71831	0.685949	0.681824	0.698409	0.720663	0.671684	0.626058	0.626483	0.640778	0.667751	0.723676	0.795072	0.780413	0.729651	0.72231	0.723366	0.747354	0.671002
Peru	0.51231	0.517342	0.538115	0.570531	0.58768	0.599383	0.652266	0.683258	0.732901	0.690945	0.673529	0.687805	0.592077	0.569984	0.593485	0.605607	0.618782	0.603577
Barbados	0.46297	0.507304	0.532418	0.531041	0.556004	0.50108	0.471936	0.381732	0.396786	0.387272	0.479968	0.507579	0.488381	0.525116	0.547985	0.537012	0.559852	0.50501
Jamaica	0.435368	0.453508	0.485654	0.512469	0.457986	0.405139	0.40508	0.405298	0.427376	0.445171	0.515408	0.515476	0.455503	0.469224	0.497386	0.516813	0.458623	0.401133
Guyana	0.500776	0.456752	0.38576	0.364352	0.383124	0.421889	0.466888	0.458155	0.490574	0.515366	0.586014	0.599173	0.526187	0.474564	0.399746	0.370323	0.384864	0.418444
Nicaragua	0.439807	0.434309	0.448865	0.450277	0.3999	0.375304	0.376273	0.362869	0.353531	0.352402	0.418142	0.460316	0.447458	0.443083	0.454939	0.45316	0.399891	0.373149
Bolivia	0.289518	0.289457	0.312008	0.351461	0.386003	0.411348	0.435237	0.4224	0.408009	0.356101	0.32775	0.3017	0.297169	0.29823	0.318081	0.354344	0.385994	0.409193
Honduras	0.360945	0.352772	0.368584	0.352948	0.319714	0.297483	0.288926	0.28194	0.271394	0.274275	0.355659	0.387637	0.361608	0.353087	0.36878	0.352767	0.317617	0.294287
DominicanRepublic	0.297942	0.329655	0.341626	0.352411	0.312348	0.27355	0.258303	0.276793	0.304228	0.352048	0.42132	0.38695	0.323352	0.347466	0.355612	0.358382	0.314088	0.270105
Cuba	0.295632	0.321645	0.396794	0.421582	0.132028	0.000527253	0.023874	0.0442714	0.0657838	0.228257	0.556275	0.646137	0.416449	0.397979	0.486358	0.479119	0.183456	0.00975082
Ecuador	0.236084	0.226174	0.229913	0.233381	0.235094	0.249113	0.312656	0.335512	0.35022	0.326642	0.300397	0.287175	0.256219	0.241891	0.241645	0.237725	0.235731	0.245107
Anguilla	0.152233	0.264563	0.265084	0.135551	0.218705	0.264931	0.0458816	0.0423074	0.0550314	0.11628	0.377868	0.156895	0.2835	0.382926	0.363919	0.18746	0.258757	0.288286
BonaireSt.EustatiusandSaba	0	0	0.0557484	0.195567	0.420624	0.618833	0.043526	0.0527369	0.0645597	0.0868384	0.0637134	0.101244	0.0486403	0.0332451	0.0957902	0.220367	0.44783	0.61916
Curacao	0.0399286	0.0501127	0.156588	0.253115	0.254721	0.308873	0.221866	0.118636	0.148978	0.124648	0.117091	0.092073	0.0653393	0.0679243	0.170574	0.259086	0.256461	0.305428
CostaRica	0.155989	0.162678	0.171063	0.174729	0.150055	0.123312	0.125217	0.125517	0.132011	0.136924	0.181852	0.190654	0.168916	0.173547	0.179391	0.17924	0.151149	0.121718
TurksandCaicosIslands	0	0	0	0.169074	0.517017	0.506632	0	0	0	0.00388026	0.0185543	0.0602861	0.0261443	0.00484982	0.0156998	0.203164	0.549307	0.520186
AntiguaandBarbuda	0.0437546	0.0237325	0.0778454	0.0847419	0.150072	0.128412	0.0379796	0.0374669	0.0584453	0.0589893	0.263072	0.254259	0.23444	0.175616	0.22462	0.172751	0.231001	0.16236
Uruguay	0	0	0	0	0.00239396	0.164967	0.519254	0.489292	0.311487	0.048785	0.026501	0.0211262	0.00369284	0	0.00714144	0.00638691	0.0290813	0.169675
SaintBarthelemy	0	0.116026	0.11653	0	0.0618399	0.117139	0.0153629	0.0243697	0.0481849	0.0467366	0.269214	0.132221	0.11327	0.188813	0.203972	0.0398644	0.113687	0.133636
Bahamas	0.000164002	0.00550159	0.000819913	0.23218	0.201605	0	0.0109897	0.0214565	0.0358875	0.0272973	0.212493	0.230189	0.038446	0.0570471	0.0352583	0.269076	0.233163	0
SaintKittsandNevis	0	0.0557664	0.0668015	0.0550308	0.0662511	0.0051517	0.0256434	0.027863	0.040563	0.0883278	0.0866825	0.170962	0.126686	0.188112	0.18529	0.121657	0.12567	0.0252255
ElSalvador	0.0850175	0.0857183	0.088954	0.0814343	0.0617876	0.0606195	0.0608353	0.0614049	0.0614167	0.0637379	0.0814406	0.0890937	0.0851182	0.0856876	0.088791	0.0811388	0.0611349	0.0598126
SintMaarten	0.0454562	0.0524848	0.0444929	8.375e-05	0.0182226	0.0476287	0.0298592	0.0244311	0.0392491	0.118056	0.210829	0.124072	0.154413	0.118298	0.118508	0.045534	0.0652949	0.0582634
Guatemala	0.0771254	0.0758291	0.080614	0.077689	0.0670828	0.0628801	0.0600741	0.0592287	0.059396	0.0600026	0.0721983	0.0801328	0.0772261	0.0757985	0.080451	0.0773935	0.0664302	0.0620733
SaintMartin	0.0526846	0.0514823	0.0514117	0.0483023	0.0505791	0.0535745	0.072642	0.0840784	0.108464	0.104933	0.1038	0.0848485	0.0704435	0.0605201	0.0593242	0.05139	0.0523281	0.0522843
Guadeloupe	0.0590863	0.0645229	0.0676659	0.0671404	0.0552233	0.0388788	0.0294255	0.0374731	0.0640884	0.0792683	0.098444	0.0957722	0.083274	0.0816018	0.0827327	0.0729827	0.060499	0.0451892
Paraguay	0.0433952	0.0448158	0.048313	0.0626282	0.0774934	0.0776991	0.08031	0.0772724	0.079648	0.0695787	0.050645	0.0463397	0.0434959	0.0447852	0.04815	0.0623327	0.0768408	0.0768924
Argentina	0.0090029	0.00519776	0.00482323	0.00687944	0.00946402	0.011503	0.0583511	0.089189	0.102094	0.0586517	0.0624518	0.0932114	0.0428016	0.0139152	0.0108288	0.0141551	0.0278514	0.0125174
Mexico	0.0374026	0.0402445	0.0376828	0.0220609	0.0156029	0.0141556	0.0145029	0.0131914	0.0137445	0.0143647	0.0201094	0.0297257	0.0375033	0.0402139	0.0375198	0.0217653	0.0149503	0.0133488
Montserrat	0.0259025	0.023497	0.0224294	0.0240482	0.0259562	0.024774	0.0176257	0.0191704	0.0171849	0.0212315	0.0220964	0.0223067	0.0259025	0.0269573	0.0292676	0.0265198	0.0263407	0.024774
Venezuela	0.0324403	0.0299995	0.0266059	0.024469	0.019745	0.0125354	0.0097826	0.00867496	0.00987243	0.0178738	0.0267581	0.0330198	0.032541	0.0299689	0.0264429	0.0241734	0.0190924	0.0117286
Colombia	0.0226824	0.0219045	0.0214262	0.0220522	0.0203475	0.0170286	0.0151465	0.016481	0.018341	0.0210108	0.023089	0.0230331	0.0226287	0.0218112	0.0212196	0.0217703	0.0199951	0.0166184
Suriname	0.0229771	0.0163699	0.0100666	0.00713372	0.0117964	0.0199662	0.0242932	0.0223527	0.0238769	0.027292	0.0322913	0.0294412	0.0230777	0.0163393	0.00990356	0.00683822	0.0111438	0.0191595
FrenchGuiana	0.0179935	0.0100356	0.00441839	0.00555107	0.0108018	0.0237274	0.0328981	0.0313037	0.0296201	0.0301305	0.0330153	0.0276069	0.0182496	0.0100896	0.00436841	0.00525557	0.00920713	0.0215734
Chile	0	0	0	0	0	0	0.0125522	0.0228979	0.0458919	0.0324732	0.0440284	0.0809911	0.0255678	0.0024571	0.00355337	0	0.00650396	0
USFlorida	0	0	0	0	0	0	0	0	0.00390129	0.00521751	0.000552794	0.113125	0.0741567	0.0439419	0.0355294	0	0	0
Martinique	0.0164945	0.0173768	0.0144544	0.0167878	0.0190818	0.00998344	0.00462207	0.000135887	0	0.00360694	0.00669575	0.0149972	0.0166124	0.0173682	0.0143373	0.016514	0.0184434	0.00917887
TrinidadandTobago	0	0	0	0	0	0	0.00334995	0.00872616	0.0235704	0.014353	0.0208743	0.0637628	0.019878	0	0	0	0.00194103	0
Aruba	0	0	0	0.000508458	0.00693463	0	0	0	0.00156256	0	0.00626221	0.0455536	0.0148186	0	0	0.0138861	0.0339308	0
USGeorgia	0	0	0	0	0	0	0	0	0	0	0	0.0277516	0.0164171	0.0270825	0.0142618	0	0	0
USSouthCarolina	0	0	0	0	0	0	0	0	0.00490666	0.00484906	0.000161526	0.0415988	0.0155213	0	0	0	0	0
USNorthCarolina	0	0	0	0	0	0	0	0	0	0	0	0.0164717	0.01571	0.0250091	0.0078835	0	0	0
BritishVirginIslands	0	0	0	0	0	0	0	0	0	0	0	0.0225644	0.0104627	0.0189711	0.00561046	0	0	0
USDistrictofColumbia	0	0	0	0	0	0	0	0	0	0	0	0.0386975	0.0131126	0	0	0	0	0
USArizona	0	0	0	0	0	0	0	0	0	0	0	0.0200642	0.00690745	0.0190958	0.00345985	0	0	0
USAlabama	0	0	0	0	0	0	0	0	0.000808213	0	0	0.0373243	0.0109578	0	0	0	0	0
USMissouri	0	0	0	0	0	0	0	0	0	0	0	0.0126726	0.00567845	0.0163051	0	0	0	0
USLouisiana	0	0	0	0	0	0	0	0	0	0	0	0.0273676	0	0	0	0	0	0
USKentucky	0	0	0	0	0	0	0	0	0	0	0	0.0238474	0.00140221	0	0	0	0	0
Panama	0.00039454	0.000682362	0.00108511	0.00391634	0.00195677	0	0	0	0	0	0.00090033	0.00115146	0.000548913	0.000745041	0.00112872	0.00395109	0.00165662	0
USTennessee	0	0	0	0	0	0	0	0	0	0	0	0.0175786	0	0	0	0	0	0
USOklahoma	0	0	0	0	0	0	0	0	0	0	0	0.0165666	0	0	0	0	0	0
USMichigan	0	0	0	0	0	0	0	0	0	0	0	0.00873573	0	0.00540789	0	0	0	0
CaymanIslands	0	0	0	0	0	0	0	0	0	0	0	0.0133739	0	0	0	0	0	0
USIndiana	0	0	0	0	0	0	0	0	0	0	0	0	0	0.0103705	0	0	0	0
VirginIslands	0	0	0	0	0	0	0	0	0.0040324	0.00484644	0.000721383	0	0	0	0	0	0	0
USOhio	0	0	0	0	0	0	0	0	0	0	0	0.00348712	0	0.00342018	0	0	0	0
USNevada	0	0	0	0	0	0	0	0	0	0	0	0.0046339	0	0	0	0	0	0
USMississippi	0	0	0	0	0	0	0	0	0	0	0	0	0	0	0.00373941	0	0	0
USMaryland	0	0	0	0	0	0	0	0	0	0	0	0	0	0.00339913	0	0	0	0
USVirginia	0	0	0	0	0	0	0	0	0	0	0	0	0	0.00300036	0	0	0	0
USRhodeIsland	0	0	0	0	0	0	0	0	0	0	0	0	0	0.00255668	0	0	0	0
Canada	0	0	0	0	0	0	0	0	0	0	0	0.00233629	0	0	0	0	0	0
USNewJersey	0	0	0	0	0	0	0	0	0	0	0	0	0	0.000794911	0	0	0	0

## Sheet: Exportation risk
Country/State	2015-07-01	2015-08-01	2015-09-01	2015-10-01	2015-11-01	2015-12-01	2016-01-01	2016-02-01	2016-03-01	2016-04-01	2016-05-01	2016-06-01	2016-07-01	2016-08-01	2016-09-01	2016-10-01	2016-11-01	2016-12-01
Martinique	0.419441	0.434985	0.450892	0.462048	0.465692	0.495538	0.925218	1.14021	1.51814	1.34086	1.29696	1.1347	0.693841	0.58482	0.573062	0.492426	0.47989	0.456281
Brazil	0.740139	0.736286	0.760529	0.784736	0.778806	0.74343	0.659417	0.631786	0.630924	0.649647	0.743102	0.75397	0.738475	0.733208	0.753505	0.775123	0.765414	0.72932
Colombia	0.706941	0.711717	0.732717	0.75501	0.752173	0.718895	0.64356	0.610737	0.602383	0.629467	0.72976	0.742969	0.711573	0.713723	0.734156	0.754558	0.741367	0.705906
PuertoRico	0.506359	0.520544	0.542567	0.563917	0.570743	0.545863	0.456421	0.446325	0.439929	0.476002	0.603564	0.646305	0.645111	0.712658	0.67468	0.633433	0.616601	0.561523
Mexico	0.560047	0.57528	0.598528	0.61927	0.622169	0.589942	0.486957	0.457402	0.450581	0.479293	0.578057	0.567728	0.560445	0.575828	0.599723	0.619851	0.622566	0.590005
Venezuela	0.543635	0.546404	0.571054	0.599373	0.584773	0.548908	0.490314	0.483241	0.466874	0.482144	0.559221	0.571876	0.549495	0.549419	0.572883	0.600153	0.58522	0.549117
Suriname	0.505027	0.510875	0.531722	0.559735	0.586569	0.574737	0.597975	0.534996	0.470796	0.461547	0.533399	0.529323	0.508135	0.512738	0.534321	0.559735	0.561995	0.54265
Panama	0.508064	0.522376	0.545811	0.567615	0.574209	0.549334	0.451315	0.423245	0.418061	0.445797	0.534435	0.516144	0.509696	0.525647	0.551926	0.573657	0.584219	0.558838
Guatemala	0.50691	0.508295	0.531171	0.562499	0.558102	0.531923	0.460524	0.434576	0.425348	0.448582	0.518263	0.527565	0.507561	0.509109	0.532291	0.563203	0.558023	0.531394
ElSalvador	0.468873	0.471978	0.49203	0.515046	0.509865	0.484035	0.456579	0.414826	0.39879	0.414794	0.485337	0.492715	0.470102	0.472921	0.493075	0.51559	0.498981	0.465133
Paraguay	0.399234	0.404278	0.424978	0.447805	0.427151	0.400574	0.371431	0.344623	0.343935	0.355999	0.423686	0.424088	0.399263	0.404365	0.425071	0.447798	0.426948	0.400254
Honduras	0.386969	0.393209	0.41121	0.43543	0.422094	0.394183	0.399353	0.373868	0.345664	0.357208	0.419796	0.428965	0.401412	0.401964	0.415471	0.436571	0.422974	0.394526
FrenchGuiana	0.294888	0.305494	0.31815	0.322573	0.308906	0.288212	0.294863	0.346511	0.5169	0.488356	0.568354	0.505357	0.367724	0.334826	0.349708	0.34373	0.325429	0.295508
Guadeloupe	0.170694	0.179953	0.186377	0.194416	0.220172	0.213299	0.12996	0.146513	0.149388	0.259814	0.591306	1.66064	0.79598	0.371454	0.296191	0.210306	0.230909	0.217316
Curacao	0.197012	0.198035	0.207473	0.222118	0.241177	0.230121	0.174914	0.235246	0.195952	0.199029	0.229526	0.235016	0.219535	0.257733	0.322133	0.384023	0.5515	0.230121
VirginIslands	0.205543	0.212823	0.221529	0.229095	0.252036	0.244015	0.175917	0.177147	0.169392	0.175328	0.228478	0.226225	0.248885	0.329829	0.364521	0.346615	0.368675	0.282883
Barbados	0.205931	0.213262	0.22191	0.229502	0.252342	0.244601	0.185815	0.178459	0.158575	0.166969	0.213705	0.19818	0.206641	0.217413	0.228829	0.236752	0.253585	0.244256
DominicanRepublic	0.2061	0.213655	0.222292	0.230189	0.253038	0.244624	0.169207	0.163163	0.153239	0.167633	0.214509	0.200031	0.207035	0.21396	0.222323	0.230189	0.253038	0.244624
Guyana	0.205401	0.207482	0.216154	0.229039	0.249196	0.238805	0.168014	0.161406	0.151332	0.163586	0.204345	0.196411	0.205502	0.207519	0.216154	0.229039	0.249196	0.238765
CostaRica	0.197225	0.198151	0.206884	0.221739	0.240006	0.229564	0.167404	0.16153	0.151512	0.161536	0.19598	0.197084	0.199051	0.203115	0.221228	0.229668	0.248728	0.232826
Jamaica	0.19695	0.192835	0.201429	0.221758	0.237344	0.224421	0.168051	0.16413	0.153614	0.163801	0.195041	0.2147	0.203971	0.197164	0.204803	0.22273	0.237344	0.224371
Ecuador	0.19835	0.19421	0.202733	0.222979	0.238419	0.225287	0.168485	0.162634	0.152427	0.162057	0.189847	0.198371	0.199028	0.194491	0.202936	0.223043	0.23853	0.225329
TrinidadandTobago	0.168614	0.177226	0.183444	0.185051	0.194969	0.178781	0.138896	0.13352	0.123167	0.13033	0.174752	0.164008	0.171322	0.181236	0.185617	0.185426	0.195014	0.178781
Nicaragua	0.168786	0.164402	0.170479	0.183229	0.188588	0.16951	0.14488	0.141051	0.130233	0.137889	0.164956	0.169295	0.169383	0.165729	0.173974	0.184525	0.188832	0.169615
SaintMartin	0.0776652	0.0820142	0.0857789	0.0815087	0.0769349	0.0695507	0.055549	0.0646484	0.0617555	0.0931081	0.227613	0.446483	0.377321	0.212197	0.294025	0.213437	0.198895	0.134811
SintMaarten	0.133014	0.144437	0.148407	0.150042	0.166972	0.154121	0.113677	0.114302	0.100379	0.109869	0.155616	0.147222	0.150235	0.162707	0.208783	0.21428	0.191216	0.182362
Aruba	0.132855	0.143274	0.147632	0.149689	0.162569	0.151326	0.121183	0.127429	0.120739	0.125728	0.157835	0.133969	0.136818	0.152242	0.158638	0.159879	0.175822	0.167146
Haiti	0.126295	0.130705	0.137413	0.152024	0.172214	0.169253	0.111954	0.110883	0.0998431	0.107546	0.133377	0.128195	0.126548	0.13078	0.137413	0.152024	0.172214	0.169253
BonaireSt.EustatiusandSaba	0.135198	0.145242	0.152637	0.143096	0.140302	0.127982	0.0989136	0.092025	0.0942774	0.109371	0.147302	0.134104	0.137206	0.151695	0.184906	0.15457	0.140302	0.127982
Cuba	0.122102	0.123533	0.127728	0.135427	0.151257	0.139983	0.116054	0.113091	0.101992	0.101355	0.120966	0.121385	0.122105	0.123533	0.127728	0.135427	0.151257	0.139983
SaintBarthelemy	0.0420481	0.0477569	0.0487636	0.0412019	0.0507646	0.0529972	0.0337585	0.0309712	0.0244466	0.0286178	0.0801093	0.217439	0.342781	0.480912	0.31216	0.154787	0.145993	0.0908589
SaintVincentandtheGrenadines	0.116731	0.121831	0.125418	0.126557	0.125518	0.108106	0.081706	0.0822726	0.0743219	0.0886224	0.128301	0.122533	0.139602	0.155801	0.1403	0.127366	0.125518	0.108106
Dominica	0.0954464	0.104874	0.106919	0.102502	0.114983	0.107809	0.0781014	0.0789407	0.0752027	0.116768	0.179339	0.192308	0.153091	0.121678	0.115222	0.102502	0.114983	0.107809
Bolivia	0.0912257	0.0908398	0.0983692	0.111617	0.10951	0.106768	0.0812954	0.0749641	0.0717257	0.0726766	0.0934248	0.0965582	0.0912329	0.0908599	0.0983834	0.111633	0.109644	0.106855
Peru	0.0683614	0.0659801	0.0691679	0.0797322	0.0917119	0.0806384	0.0688346	0.0663367	0.0550997	0.048738	0.0624367	0.0683045	0.0683637	0.0659809	0.0691879	0.0798933	0.0921905	0.0808896
Montserrat	0.049013	0.0599228	0.0639808	0.061715	0.0794538	0.0728247	0.0316706	0.0231682	0.0228657	0.0288147	0.0565291	0.0371094	0.049013	0.0599228	0.0718833	0.061715	0.0920978	0.116821
SaintLucia	0.0421386	0.0478352	0.0488595	0.0473876	0.056056	0.0525016	0.0408755	0.0408502	0.0298358	0.0287722	0.0494659	0.0336017	0.0612421	0.0789701	0.0551557	0.0534477	0.059519	0.0525016
AntiguaandBarbuda	0.0259025	0.0250783	0.024253	0.0369547	0.0489769	0.0444405	0.0293765	0.0296503	0.0231025	0.0217926	0.0254082	0.024652	0.0259025	0.0344033	0.0444985	0.0468412	0.0505148	0.0444405
Grenada	0.00125407	0.0021169	0.00394275	0.0152546	0.0271977	0.0230079	0.0117508	0.0104774	0.00591764	0.000472675	0.00716539	0.00965426	0.00796507	0.00853151	0.00594281	0.0160921	0.0274764	0.0232867
USFlorida	0.000164002	0.00719763	0.00271515	0.0174095	0.0280541	0.0206896	0.0122436	0.0111326	0.0064519	0.000891987	0.00754858	0.00680241	0.000164002	0.00719914	0.00272243	0.0174185	0.0280846	0.0206997
Argentina	0.00123182	0.00210075	0.00393688	0.0152393	0.027646	0.0249111	0.0145424	0.0128462	0.00761367	0.00159334	0.006983	0.00239288	0.00123182	0.00210075	0.00393688	0.0152393	0.027646	0.0249111
Belize	0	0	0	0.011384	0.021295	0.0195199	0.0117794	0.0105068	0.00595971	0	0.00356218	0.00293551	0	0.000333493	0	0.0131003	0.021942	0.0206735
Anguilla	0.00123826	0.00212729	0.00396376	0.00383131	0.00587016	0.003481	7.56e-05	0	0	0.000621525	0.00381504	0.000349521	0.00184567	0.00486063	0.00578598	0.00534984	0.0104257	0.00413444
SaintKittsandNevis	0	0	0	0	0	0.00382919	0.0117508	0.0104774	0.00591764	0	0	0	0	0	0.0135081	0.00358594	0.000904276	0.00402771
TurksandCaicosIslands	0	0	0	0	0	0.00383021	0.0118014	0.0108318	0.00627196	0	0	0	0	0	0	0	0.000483766	0.0040326
CaymanIslands	0	0	0	0	0	0.00383021	0.0120678	0.0108872	0.00627995	0	0	0	0	0	0	0	0	0.00410195
BritishVirginIslands	0	0	0	0	0	0.00382919	0.0117526	0.0104774	0.00591764	0	0	0	0	0	0	0	0.000255986	0.00382919
USTexas	0	0	0	0	0	0.00386692	0.0117734	0.0105213	0.00593684	0	0	0	0	0	0	0	0	0.00386748
Bahamas	0	0	0	0	0	0.003831	0.0117552	0.010483	0.00592137	0	0	0	0	0	0	0	0	0.0038705
